# Supplementary material for: Complement in patients receiving maintenance hemodialysis: functional screening and quantitative analysis
Source: BMC Nephrol. 2010 Dec 6;11:34. doi: 10.1186/1471-2369-11-34 (PMC3004895; doi:10.1186/1471-2369-11-34)
Supplement: Additional file 1 — Characteristics of the hemodialysis patients and healthy controls, Table S1. [file 1471-2369-11-34-S1.XLS]

## Sheet: Sheet1
Table 1. Characteristics of the hemodialysis patients and healthy controls
	Variable		Pooled data
		Before age-matching		After age-matching
Patient characteristics
	N	244		64
	Age (years)(range)	60.6 ± 12.8 (23-87)		52.0 ± 2.5 (42-55)
	Female / Male	104 / 140		29 / 35
	Duration of dialysis (months)(range)	74.0 ± 84.6 (1-815)		69.2 ± 74.4 (1-283)
	Hematocrit (%)	30.0 ± 3.3		29.4 ± 3.5
	Hemoglobin (g/dL)	9.4 ± 1.0		9.3 ± 1.1
	Blood urea nitrogen (mg/dL)	66.0 ± 15.0		70.3 ± 13.9
	Serum creatinine (mg/dL)	11.1 ± 3.0		12.3 ± 2.7
	Serum total protein (g/dL)	6.6 ± 0.5		6.6 ± 0.6
	Corrected serum calcium (mg/dL)	9.4 ± 0.9		9.7 ± 0.8
	Serum phosphorus (mg/dL)	5.0 ± 1.4		5.5 ± 1.4
	Prevalence of diabetes (%)	12.7		14.1
	Prevalence of HCV (%)	11.5		15.6
Characteristics of the healthy controls
	N	204		56
	Age (years)(range)	39.4 ± 11.3 (21-71)		53.6 ± 6.8 (42-64)
	Female / Male	144 / 60		46 / 10
	Note: Values are expressed as mean ± SD or number
	Abbreviation: HCV, hepatitis C virus
