# Supplementary material for: Complement in patients receiving maintenance hemodialysis: functional screening and quantitative analysis
Source: BMC Nephrol. 2010 Dec 6;11:34. doi: 10.1186/1471-2369-11-34 (PMC3004895; doi:10.1186/1471-2369-11-34)
Supplement: Additional file 2 — Differential diagnosis panel based on the results of the three complement pathway activities, Table S2. [file 1471-2369-11-34-S2.XLS]

## Sheet: Sheet1
	Table 2. Differential diagnosis panel based on the results of the three complement pathway activities
	Classical pathway	Lectin Pathway	Alternative pathway	Possible deficient components
	Low	normal	normal	C1q, C1r, C1s
	normal	normal	Low	Factor B, D, Properdin
	normal	Low	normal	MBL, MASP-2
	Low	Low	Low	C3, C5, C6, C7, C8, C9
	Low	Low	normal	C4, C2
	Abbreviations: MBL, mannose-binding lectin; MASP-2, MBL-associated serine protease 2
