# Supplementary material for: Complement in patients receiving maintenance hemodialysis: functional screening and quantitative analysis
Source: BMC Nephrol. 2010 Dec 6;11:34. doi: 10.1186/1471-2369-11-34 (PMC3004895; doi:10.1186/1471-2369-11-34)
Supplement: Additional file 3 — Number of individuals with low complement activity in the hemodialysis and control groups, Table S3. [file 1471-2369-11-34-S3.XLS]

## Sheet: Sheet1
Table 3. Number of individuals with low complement activity in the hemodialysis and control groups
Combinations of Complement Activities		HD patients			Healthy controls
		(n=244)			(n=204)
Classical pathway	→
Lectin pathway	↓	22 (9.0%)			31 (15.2%)
Alternative pathway	→
Classical pathway	↓
Lectin pathway	↓	3 (1.2%)			none
Alternative pathway	→
Classical pathway	↓
Lectin pathway	↓	1 (0.4%)			none
Alternative pathway	↓
Classical pathway	→
Lectin pathway	→	1 (0.4%)			1 (0.5%)
Alternative pathway	↓
Note: Values are expressed as number (percent); down-arrow, below 5%
