# Supplementary material for: Complement in patients receiving maintenance hemodialysis: functional screening and quantitative analysis
Source: BMC Nephrol. 2010 Dec 6;11:34. doi: 10.1186/1471-2369-11-34 (PMC3004895; doi:10.1186/1471-2369-11-34)
Supplement: Additional file 4 — Concentrations of individual complement proteins in hemodialysis patients with low complement activity, Table S4. [file 1471-2369-11-34-S4.XLS]

## Sheet: Sheet1
Table 4. Concentrations of individual complement proteins in hemodialysis patients with low complement activity
Low LP, Normal AP and CP n=22				Low CP and LP, Normal AP n=3
	MBL (ng/mL)	MASP2 (ng/mL)			C4 (mg/dL)	C2 (mg/dL)
No.1	61*	203.557		No.1	12*	2.4
2	71*	720.909		2	18	2.7
3	73*	819.988		3	22	2.2
4	75*	1185.7
5	75*	792.353
6	75*	726.76
7	77*	437.463
8	79*	415.612
9	80*	836.105
10	80*	985.124
11	81*	791.687
12	87*	604.751
13	92*	822.296
14	94*	706.362
15	94*	551.418
16	100*	663.072
17	101	1090.57
18	118	760
19	131	389.051
20	156	734.769
21	249	440.954
22	747	238.366
Abbreviations: MBL, mannose-binding lectin; MASP-2, MBL-associated serine protease 2; CP, Classicaal Pathway; LP, Lectin Pathway; AP, Alternative Pathway. * indicate complement deficiency
