# Supplementary material for: Complement in patients receiving maintenance hemodialysis: functional screening and quantitative analysis
Source: BMC Nephrol. 2010 Dec 6;11:34. doi: 10.1186/1471-2369-11-34 (PMC3004895; doi:10.1186/1471-2369-11-34)
Supplement: Additional file 5 — Concentrations of individual complement proteins in hemodialysis patients with low complement activity, Table S5. [file 1471-2369-11-34-S5.XLS]

## Sheet: Sheet1
Table 5. Concentrations of individual complement proteins in hemodialysis patients with low complement activity
Low all three pathways n=1								Low AP, Normal CP and LP n=1
	C3 (mg/dL)	C5 (mg/dL)	C6 (mg/dL	C7 (mg/dL)	C8 (mg/dL	C9 (mg/dL)			B (mg/dL)	D (ng/mL)	P (mg/dL)
No.1	90	12	4	7	7	2.4*		No.1	8.9*	1680	2.3
Abbreviations: B, factor B; D, factor D; P, properdin;CP, Classical Pathway; LP, Lectin Pathway; AP, Alternative Pathway. * indicate complement deficiency
