# Supplementary material for: Complement in patients receiving maintenance hemodialysis: functional screening and quantitative analysis
Source: BMC Nephrol. 2010 Dec 6;11:34. doi: 10.1186/1471-2369-11-34 (PMC3004895; doi:10.1186/1471-2369-11-34)
Supplement: Additional file 6 — Concentrations of individual complement proteins in healthy controls with low complement activity, Table S6. [file 1471-2369-11-34-S6.XLS]

## Sheet: Sheet1
Table 6. Concentrations of individual complement proteins in healthy controls with low complement activity
Low LP, Normal AP and CP n=22				Low AP, Normal CP and LP n=1
	MBL (ng/mL)	MASP2 (ng/mL)			B (mg/dL)	D (ng/mL)	P (mg/dL)
No.1	1*	837.451		No.1	0.48*	200	0.3
2	5*	1108.4
3	5*	1411.71
4	6*	1202.75
5	7*	1565.95
6	7*	654.195
7	9*	835.065
8	11*	632.581
9	12*	763.753
10	12*	891.198
11	15*	771.432
12	26*	327.711
13	29*	862.977
14	39*	887.664
15	41*	530.899
16	61*	1232.36
17	74*	460.998
18	75*	681.595
19	102	1360.95
20	108	509.581
21	111	820.346
22	114	879.537
23	163	1699.67
24	186	182
25	226	503.063
26	227	1205.44
27	291	463.424
28	312	831
29	459	1211
30	672	608
31	904	1267.48
Abbreviations: MBL, mannose-binding lectin; MASP-2, MBL-associated serine protease 2; B, factor B; D, factor D; P, properdin; CP, Classicaal Pathway; LP, Lectin Pathway; AP, Alternative Pathway. * indicate complement deficiency
