# Supplementary material for: Complement in patients receiving maintenance hemodialysis: functional screening and quantitative analysis
Source: BMC Nephrol. 2010 Dec 6;11:34. doi: 10.1186/1471-2369-11-34 (PMC3004895; doi:10.1186/1471-2369-11-34)
Supplement: Additional file 7 — Frequencies of complement deficiencies among the hemodialysis patients and healthy controls, Table S7. [file 1471-2369-11-34-S7.XLS]

## Sheet: Sheet1
Table 7. Frequencies of complement deficiencies among the hemodialysis patients and healthy controls
Complement Deficiency		HD patients			Healthy controls
		(n=244)			(n=204)
MBL (<100 ng/ml)		16 (6.6%)			18 (8.8%)
C4 (<17 mg/dl)		1 (0.4%)			none
C9 (<2.7 mg/dl)		1 (0.4%)			none
B (<17 mg/dl)		1 (0.4%)			1 (0.5%)
Note: Values are expressed as number (percent).
