# Supplementary material for: Complement in patients receiving maintenance hemodialysis: functional screening and quantitative analysis
Source: BMC Nephrol. 2010 Dec 6;11:34. doi: 10.1186/1471-2369-11-34 (PMC3004895; doi:10.1186/1471-2369-11-34)
Supplement: Additional file 8 — Mortality rate among patients with complement deficiency, Table S8. [file 1471-2369-11-34-S8.XLS]

## Sheet: Sheet1
Table 8. Mortality rate among patients with complement deficiency
	n	Total no. of deaths	Mortality rate in five years (deaths/persons)	p
Complement sufficiency	224	75	0.335
MBL deficiency	18	3	0.167	0.228
C4 deficiency	1	none	0	0.999
C9 deficiency	1	none	0	0.999
B deficiency	1	none	0	0.999
Note: Values are expressed as number or percent
